# Supplementary material for: Characterization and variation of the rhizosphere fungal community structure of cultivated tetraploid cotton
Source: PLoS One. 2019 Oct 18;14(10):e0207903. doi: 10.1371/journal.pone.0207903 (PMC6799950; doi:10.1371/journal.pone.0207903)
Supplement: S1 Table — (XLS) [file pone.0207903.s009.xls]

## Sheet: number of clean reads
Supplementary Table S1
Statistic and analysis of sequencing data.
SampleName	RawReads	CleanReads	ReadUtilizationRatio(%)
FbC1	40541*2	37365*2	92.17
FbC2	59222*2	52670*2	88.94
FbC3	62082*2	53864*2	86.76
FbT1	80341*2	64907*2	80.79
FbT2	40788*2	35001*2	85.81
FbT3	64768*2	60843*2	93.94
FbX1	128740*2	101433*2	78.79
FbX2	57810*2	45440*2	78.6
FbX3	38131*2	34479*2	90.42
FfC1	54121*2	52145*2	96.35
FfC2	50306*2	46758*2	92.95
FfC3	57938*2	54225*2	93.59
FfT1	40645*2	37604*2	92.52
FfT2	49793*2	46469*2	93.32
FfT3	64961*2	56675*2	87.24
FfX1	33369*2	31500*2	94.4
FfX2	30502*2	28155*2	92.31
FfX3	43404*2	40435*2	93.16
FsC1	60131*2	50530*2	84.03
FsC2	71155*2	62209*2	87.43
FsC3	89767*2	75218*2	83.79
FsT1	44568*2	35175*2	78.92
FsT2	63127*2	47584*2	75.38
FsT3	139897*2	122177*2	87.33
FsX1	46540*2	39884*2	85.7
FsX2	79996*2	62027*2	77.54
FsX3	92286*2	80065*2	86.76
NbC1	56336*2	38281*2	67.95
NbC2	39453*2	27013*2	68.47
NbC3	36219*2	25876*2	71.44
NbT1	30207*2	28273*2	93.6
NbT2	47797*2	41701*2	87.25
NbT3	47797*2	40340*2	84.4
NbX1	45504*2	36935*2	81.17
NbX2	42593*2	38550*2	90.51
NbX3	40853*2	37954*2	92.9
NfC1	36360*2	28269*2	77.75
NfC2	66174*2	41483*2	62.69
NfC3	42182*2	29246*2	69.33
NfT1	95821*2	92041*2	96.06
NfT2	45290*2	43443*2	95.92
NfT3	68541*2	36200*2	52.82
NfX1	45302*2	40260*2	88.87
NfX2	56897*2	50270*2	88.35
NfX3	65462*2	53504*2	81.73
NsC1	33962*2	27214*2	80.13
NsC2	40265*2	26906*2	66.82
NsC3	54470*2	39843*2	73.15
NsT1	69525*2	61650*2	88.67
NsT2	31282*2	29795*2	95.25
NsT3	55333*2	41763*2	75.48
NsX1	42721*2	33863*2	79.27
NsX2	36125*2	32909*2	91.1
NsX3	39844*2	37602*2	94.37
Note: N: nutrient-rich soil, F: field soil that cotton continuously cropped
s: seedling stage, b: budding stage, f: flowering stage
T: upland cotton (Gossypium hirsutum L. cv. TM-1),
X: island cotton (Gossypium barbadense L.cv. Hai7124),
C: control pots that lacked cotton plants.

## Sheet: OTU number
OTU number in different samples.
Sample name	Tag number	OTU number
FbC1	29111	150
FbC2	34650	152
FbC3	37478	138
FbT1	36968	231
FbT2	30811	204
FbT3	53403	201
FbX1	29110	185
FbX2	26848	200
FbX3	33036	174
FfC1	49464	83
FfC2	44878	119
FfC3	49648	125
FfT1	35307	178
FfT2	39111	219
FfT3	41933	184
FfX1	30592	171
FfX2	26244	205
FfX3	34938	209
FsC1	41542	174
FsC2	37305	173
FsC3	39402	152
FsT1	30519	196
FsT2	35444	216
FsT3	35962	246
FsX1	27894	241
FsX2	42915	233
FsX3	33045	203
NbC1	37134	197
NbC2	25801	209
NbC3	24984	210
NbT1	26229	172
NbT2	37100	170
NbT3	32583	206
NbX1	26913	159
NbX2	29433	178
NbX3	33773	185
NfC1	26126	172
NfC2	38684	160
NfC3	27920	174
NfT1	40059	139
NfT2	42855	48
NfT3	31451	150
NfX1	37274	137
NfX2	41353	151
NfX3	46052	142
NsC1	26232	152
NsC2	25638	180
NsC3	38443	176
NsT1	33492	151
NsT2	28681	83
NsT3	34132	134
NsX1	28976	201
NsX2	28136	138
NsX3	30051	92
Note: N: nutrient-rich soil, F: field soil that cotton continuously cropped
s: seedling stage, b: budding stage, f: flowering stage
T: upland cotton (Gossypium hirsutum L. cv. TM-1),
X: island cotton (Gossypium barbadense L.cv. Hai7124),
C: control pots that lacked cotton plants.
