# Supplementary material for: Characterization and variation of the rhizosphere fungal community structure of cultivated tetraploid cotton
Source: PLoS One. 2019 Oct 18;14(10):e0207903. doi: 10.1371/journal.pone.0207903 (PMC6799950; doi:10.1371/journal.pone.0207903)
Supplement: S2 Table — (XLS) [file pone.0207903.s010.xls]

## Sheet: phylum level
Supplementary Table S2. Relative abundance of fungi in bulk soil.
Relative abundance of fungal phyla of bulk soil.
mean	FsC	FbC	FfC	NsC	NbC	NfC
Ascomycota	52.5087	26.9272	8.05338	77.1133	76.4882	68.995
Basidiomycota	17.6405	14.0194	66.2481	9.26361	8.44638	12.1605
Zygomycota	17.265	18.0683	0.138205	9.14205	10.8761	14.5272
Chytridiomycota	0.021106	0	0	0.009101	0	0
Glomeromycota	0.00641933	0	0	0	0.00266833	0
Unclassified	12.5583	40.9851	25.5603	4.47194	4.18663	4.31738
SD	FsC	FbC	FfC	NsC	NbC	NfC
Ascomycota	20.5441	10.4288	3.9072	1.54811	4.18019	4.37764
Basidiomycota	8.17253	2.84465	30.5636	5.33859	1.36531	2.51632
Zygomycota	9.21337	9.93484	0.0769244	3.08971	3.23952	4.53351
Chytridiomycota	0.0344931	0	0	0.0157634	0	0
Glomeromycota	0.0111186	0	0	0	0.00462169	0
Note: N: nutrient-rich soil, F: field soil that cotton continuously cropped,
s: seedling stage, b: budding stage, f: flowering stage
C: control pots that lacked cotton plants.

## Sheet: order level
Relative abundance of fungal orders of bulk soil (mean)
phylum	order	FsC	FbC	FfC	NsC	NbC	NfC
Ascomycota	Capnodiales	0.051304	0.021164	0.00759933	0.133953	0.129126	0.575201
Ascomycota	Pleosporales	1.1821	0.686081	0.0267553	3.89196	8.11674	5.13597
Ascomycota	Chaetothyriales	1.19181	0.367872	0.100508	3.28438	2.78834	7.55729
Ascomycota	Onygenales	0.0264793	0	0	1.29044	1.10315	1.01287
Ascomycota	Eurotiales	10.8891	0.723948	0.821714	11.7581	10.6836	13.0198
Ascomycota	Helotiales	0.635522	0.495132	0.020561	0	0.02931	0.324127
Ascomycota	Orbiliales	0	0	0	0	0	0.02124
Ascomycota	Pezizales	0	0	0	0.135962	0.273801	2.13033
Ascomycota	Saccharomycetales	0.206787	0.0679477	0.018804	0.18374	0.126569	1.96636
Ascomycota	Hypocreales	18.658	2.4326	1.42831	16.6956	17.8264	13.7618
Ascomycota	Microascales	0	0	0	0.993686	1.24492	1.19944
Ascomycota	Xylariales	0.092034	0.001145	0.005371	1.08489	0.148949	1.11528
Ascomycota	Sordariales	2.63951	1.44031	0.054597	7.42362	2.94812	2.98945
Basidiomycota	Agaricales	0.14233	0.615121	64.8953	4.29363	2.74167	3.7399
Basidiomycota	Auriculariales	0	0	0	0.134809	0.317624	0.126634
Basidiomycota	Cantharellales	0.194588	0.910292	0.00222833	0.959595	0.171433	0.708918
Basidiomycota	Polyporales	0	0	0.00269567	0	0.295345	0.15438
Basidiomycota	Russulales	0.0794093	0.239517	0.0333883	0.503857	1.04804	1.19031
Basidiomycota	Sebacinales	0.024072	0.054834	0.005942	0.370323	0.569086	1.26333
Basidiomycota	Thelephorales	0.176874	0.201999	0.0485653	1.35959	1.58055	1.84027
Basidiomycota	Trechisporales	2.73294	2.56013	0.108838	0.00254133	0	0.001276
Basidiomycota	Agaricostilbales	0.279388	0.257242	0	0	0	0
Basidiomycota	Malasseziales	0.0706623	0.0626943	0.0175137	0.711216	0.287524	0.638812
Basidiomycota	Sporidiobolales	4.02584	1.15128	0.101493	0.00173433	0.164184	0.715801
Basidiomycota	Tremellales	0.970416	0.052672	0.000674	0.25072	0.186575	0.028069
Basidiomycota	Cystofilobasidiales	6.23558	5.09767	0.24779	0	0.063733	0.561409
Basidiomycota	Filobasidiales	2.36632	0.246489	0.012304	0.504808	0.888363	0.916027
Basidiomycota	Ustilaginales	0.00160467	1.4649	0.692391	0	0	0.226838
Chytridiomycota	Spizellomycetales	0.021106	0	0	0.009101	0	0
Zygomycota	Mortierellales	17.265	18.0683	0.138205	9.13945	10.8671	14.5272
	SD	FsC	FbC	FfC	NsC	NbC	NfC
	Capnodiales	0.0703514	0.0366571	0.00809532	0.155411	0.025428	0.719911
	Pleosporales	0.170024	0.474106	0.0321635	2.4925	8.22573	4.82868
	Chaetothyriales	0.399475	0.332341	0.0682101	1.69984	1.05389	5.90537
	Onygenales	0.0458636	0	0	1.40247	1.12017	0.906801
	Eurotiales	15.9884	0.33556	0.308556	4.10441	2.38586	4.92434
	Helotiales	0.780582	0.369903	0.0265551	0	0.0474493	0.164516
	Orbiliales	0	0	0	0	0	0.0312411
	Pezizales	0	0	0	0.123192	0.128642	1.95856
	Saccharomycetales	0.178038	0.0310691	0.0291383	0.0403178	0.219223	1.63819
	Hypocreales	10.658	0.577119	0.789789	4.65837	3.72763	2.13736
	Microascales	0	0	0	0.488989	0.675302	0.61992
	Xylariales	0.159408	0.0019832	0.00930284	1.79719	0.0810652	1.04078
	Sordariales	1.35931	0.877426	0.0888383	8.60233	1.74591	0.277124
	Agaricales	0.197153	0.386329	29.725	5.24048	1.94835	3.36176
	Auriculariales	0	0	0	0.118266	0.333199	0.21603
	Cantharellales	0.168594	1.08612	0.00385959	0.835702	0.166631	1.06721
	Polyporales	0	0	0.00466903	0	0.239162	0.267394
	Russulales	0.0954254	0.207433	0.0162025	0.537381	0.307221	0.612099
	Sebacinales	0.0416939	0.0949753	0.0102918	0.142413	0.321368	0.298169
	Thelephorales	0.115764	0.184203	0.0330667	1.06446	0.299674	0.439697
	Trechisporales	4.35893	1.44911	0.179791	0.00440172	0	0.0022101
	Agaricostilbales	0.29067	0.225774	0	0	0	0
	Malasseziales	0.0367631	0.0939933	0.0051043	0.64854	0.398757	0.416744
	Sporidiobolales	2.50244	0.511026	0.0889071	0.00300395	0.0631139	0.674715
	Tremellales	1.06383	0.0912306	0.0011674	0.24268	0.306528	0.0486169
	Cystofilobasidiales	2.73217	1.52591	0.170303	0	0.110389	0.714496
	Filobasidiales	2.76109	0.0765219	0.0120928	0.639724	0.791874	0.431626
	Ustilaginales	0.00277936	1.31467	0.761266	0	0	0.219781
	Spizellomycetales	0.0344931	0	0	0.0157634	0	0
	Mortierellales	9.21337	9.93484	0.0769244	3.08525	3.22398	4.53351
Note: N: nutrient-rich soil, F: field soil that cotton continuously cropped,
s: seedling stage, b: budding stage, f: flowering stage
C: control pots that lacked cotton plants.

## Sheet: genus level
Genus that relative abundance in nutrient-rich soil were higher than field soil
	FsC	FbC	FfC	NsC	NbC	NfC	NsC-FsC	NbC-FbC	NfC-FfC	P-VALUE
Penicillium	3.72123	1.1917	1.48994	31.5019	29.8277	33.2499	27.7806	28.636	31.7599	0.00168864
Gliomastix	0	0	0	8.04846	8.8358	8.7336	8.04846	8.8358	8.7336	0.000836834
Engyodontium	0.543292	0.175412	0.043177	8.16079	14.0576	7.55142	7.6175	13.8822	7.50824	0.0443352
Preussia	0	0	0	6.53629	4.23528	8.08299	6.53629	4.23528	8.08299	0.0302084
Retroconis	0	0	0	4.77619	5.90615	4.70817	4.77619	5.90615	4.70817	0.00568554
Verticillium	1.1931	0.594147	0.135122	5.04508	5.29362	3.88734	3.85198	4.69947	3.75222	0.00532599
Nectria	0	0	0	3.77752	3.14347	2.6713	3.77752	3.14347	2.6713	0.00989711
Chrysosporium	0.079438	0	0	3.73091	2.58016	2.13962	3.65148	2.58016	2.13962	0.0249187
Gibberella	1.33424	0	0	3.20482	2.67616	1.25895	1.87058	2.67616	1.25895	0.0421475
Tomentella	0	0.212581	0.067591	1.75863	1.41996	0.87342	1.75863	1.20738	0.805829	0.0450189
Alternaria	0.640316	0.847631	0.03934	2.01173	3.27411	2.67533	1.37142	2.42648	2.63599	0.0317164
Wardomyces	0	0	0	0.966895	2.20599	2.07846	0.966895	2.20599	2.07846	0.0470012
Campylocarpon	0.473047	0.171756	0.056397	1.06961	1.13181	1.09875	0.596562	0.960057	1.04235	0.0240926
Genus that relative abundance in field soil were higher than nutrient-rich soil
	FsC	FbC	FfC	NsC	NbC	NfC	NsC-FsC	NbC-FbC	NfC-FfC	P-VALUE
Pseudozyma	0.004814	4.21264	2.07717	0	0	0.25065	-0.004814	-4.21264	-1.82652	0.240023
Panaeolus	0.026753	0.00687	0	0	0	0	-0.026753	-0.00687	0	0.297193
Cercophora	0.048251	0	0	0	0	0	-0.048251	0	0	0.42265
Lecanicillium	0.199161	0.18759	0.655543	0.123667	0.067324	0	-0.075494	-0.120266	-0.655543	0.267234
Apodus	0.200232	0.704185	0	0	0	0	-0.200232	-0.704185	0	0.286756
Capronia	0.745767	0.099268	0	0	0	0	-0.745767	-0.099268	0	0.351519
Kurtzmanomyces	0.769498	0.771727	0	0	0	0	-0.769498	-0.771727	0	0.183504
Paraconiothyrium	1.2051	0.714867	0.006043	0	0	0	-1.2051	-0.714867	-0.006043	0.206402
Schizothecium	1.60042	0.649605	0.002228	0.227543	0.031007	0.738478	-1.37288	-0.618598	0.73625	0.56764
Collophora	1.88771	0.137405	0.006685	0	0	0	-1.88771	-0.137405	-0.006685	0.380224
Arnium	2.14717	0.401154	0	0	0	0	-2.14717	-0.401154	0	0.326438
Mrakia	3.12633	1.24571	0.089991	0	0	0.002585	-3.12633	-1.24571	-0.087406	0.235213
Pseudeurotium	6.14674	0.741128	0.034477	0	0	0	-6.14674	-0.741128	-0.034477	0.354484
Rhodosporidium	11.3481	2.70317	0.275639	0.005203	0	0	-11.3429	-2.70317	-0.275639	0.291086
Note: N: nutrient-rich soil, F: field soil that cotton continuously cropped,
s: seedling stage, b: budding stage, f: flowering stage
C: control pots that lacked cotton plants.
