# Supplementary material for: Characterization and variation of the rhizosphere fungal community structure of cultivated tetraploid cotton
Source: PLoS One. 2019 Oct 18;14(10):e0207903. doi: 10.1371/journal.pone.0207903 (PMC6799950; doi:10.1371/journal.pone.0207903)
Supplement: S3 Table — (XLS) [file pone.0207903.s011.xls]

## Sheet: phylum level
Supplementary Table S3. Relative abundance of fungi in rhizosphere soil.
Relative abundance of fungal phyla in different rhizosphere soil samples
mean	FsT	FbT	FfT	FsX	FbX	FfX	NsT	NbT	NfT	NsX	NbX	NfX
Ascomycota	79.9401	51.7345	45.032	77.8198	61.6155	64.1906	37.6282	27.0641	42.5643	25.1832	28.7492	47.9894
Basidiomycota	12.3168	32.2579	41.61	7.22914	22.8491	19.3376	14.2445	57.32	3.00244	6.0556	42.4649	30.2987
Zygomycota	1.62249	5.7054	1.71215	3.46753	4.17022	1.64972	3.28332	4.12304	0.760993	2.20874	5.47288	0.241156
Chytridiomycota	0.0110223	0	1.22812	0	0.057513	0	1.84935	0.0140723	0.00295167	0.396582	0.003948	0.003619
Glomeromycota	0.0789197	0.14944	0.0379853	0.100482	0.0809697	0.17322	0	0.001023	0	0.003554	0	0
Incertae_sedis	0	0	0	0	0	0	0	0	0.009153	0	0	0
Unclassified	6.03074	10.1528	10.3798	11.383	11.2267	14.6488	42.9947	11.4778	53.6601	66.1523	23.309	21.4671
SD	FsT	FbT	FfT	FsX	FbX	FfX	NsT	NbT	NfT	NsX	NbX	NfX
Ascomycota	6.75654	26.3315	11.7123	8.73894	20.8944	7.54426	9.91203	14.9716	22.7543	18.3902	16.9963	15.4919
Basidiomycota	1.58488	35.1307	9.74859	2.60252	24.2897	5.6101	10.8837	23.6277	2.00884	3.76383	31.931	8.95171
Zygomycota	0.771072	3.34068	1.43763	1.89157	2.35468	0.606433	4.54432	3.45153	0.659146	0.80985	2.69175	0.106855
Chytridiomycota	0.00954681	0	2.086	0	0.0996154	0	2.93753	0.0122408	0.0032039	0.326199	0.00683814	0.00626829
Glomeromycota	0.107486	0.20174	0.0475174	0.120174	0.0489117	0.16773	0	0.00177189	0	0.00615571	0	0
Significance of difference between T and X
P-value (T/X)	F	N
Ascomycota	0.14124	0.387429
Basidiomycota	0.0704067	0.461804
Zygomycota	0.470252	0.460818
Chytridiomycota	0.222568	0.209453
Glomeromycota	0.333464	0.30244
Note: N: nutrient-rich soil, F: field soil that cotton continuously cropped,
s: seedling stage, b: budding stage, f: flowering stage
T: upland cotton (Gossypium hirsutum L. cv. TM-1),
X: island cotton (Gossypium barbadense L.cv. Hai7124)

## Sheet: order level
Relative abundance of fungal orders of rhizosphere soil samples from FS.
	mean	FsT	FbT	FfT	FsX	FbX	FfX
Ascomycota	Eurotiales	42.8676	8.4559	4.06001	18.6559	15.7953	1.28088
Ascomycota	Hypocreales	19.8927	12.6696	4.65216	25.2052	15.4458	4.31043
Ascomycota	Pleosporales	2.36349	2.53088	0.852802	1.89576	2.00929	0.976464
Ascomycota	Chaetothyriales	1.63288	2.73748	4.70896	3.39162	1.37354	0.945404
Ascomycota	Sordariales	0.669011	3.29285	0.450161	2.51974	1.9543	0.368803
Ascomycota	Saccharomycetales	0.458913	0.315102	0.023982	0.0461053	0.305012	0.016987
Ascomycota	Capnodiales	0.350649	0.369147	0.0277353	0.2943	0.0547073	0.0162533
Ascomycota	Orbiliales	0.350407	0.0689263	0.210578	0.465596	0.067076	0.106571
Ascomycota	Microascales	0.27139	0.494355	0.120766	0.323289	0.275289	0.124017
Ascomycota	Onygenales	0.229118	0.32818	0.0799427	0.210295	0.111365	0.121681
Ascomycota	Helotiales	0.111863	0.00436933	0.107998	0.212815	0.012596	0
Ascomycota	Xylariales	0.0922837	0.117775	0.0238637	0.127885	0.0321533	0.0337197
Ascomycota	Pezizales	0.0437673	0.027352	0.123546	0.191553	0.818666	0.777091
Basidiomycota	Agaricales	3.37447	26.1577	30.1555	1.33163	3.29845	7.29615
Basidiomycota	Auriculariales	1.69579	1.29337	10.3811	3.84302	12.6312	8.95346
Basidiomycota	Cantharellales	3.16969	1.24317	0.201339	0.771839	0.306033	0.165639
Basidiomycota	Thelephorales	0.19024	0.378016	0.159447	0.301668	0.430185	0.4667
Basidiomycota	Sebacinales	0.234923	0.159198	0.157138	0.196187	0.11819	0.0844503
Basidiomycota	Russulales	1.47644	2.42718	0.148695	0.13965	5.68408	2.16757
Basidiomycota	Cystofilobasidiales	0	0	0.110796	0	0	0
Basidiomycota	Malasseziales	0.0253923	0.117961	0.097336	0.0798887	0.122995	0.0268723
Basidiomycota	Sporidiobolales	0.0361707	0.036201	0.04897	0.0372167	0.0876103	0.0209897
Basidiomycota	Filobasidiales	0.165916	0.378228	0.042132	0.352585	0.089994	0.12214
Basidiomycota	Tremellales	0.020392	0.0389063	0.0154327	0.0439753	0.0322803	0
Basidiomycota	Ustilaginales	0.00370767	0.0142187	0.010965	0.000776667	0.011797	0
Basidiomycota	Polyporales	0.0114073	0	0	0	0.008691	0
Basidiomycota	Trechisporales	0.000927	0	0	0.00298033	0	0
Basidiomycota	Agaricostilbales	0	0	0	0	0	0
Zygomycota	Mortierellales	1.62249	5.7054	1.71215	3.46753	4.17022	1.64972
	SD	FsT	FbT	FfT	FsX	FbX	FfX
	Eurotiales	12.7628	7.51285	1.02908	7.12815	7.30207	0.411332
	Hypocreales	4.69575	7.7753	3.4972	13.4135	13.1168	2.19107
	Pleosporales	1.52882	1.83494	0.844517	0.267949	1.94541	0.498466
	Chaetothyriales	0.670674	2.23888	4.89186	2.76246	1.01223	0.642059
	Sordariales	0.401963	2.2997	0.305651	1.18952	2.37564	0.0860911
	Saccharomycetales	0.28903	0.516857	0.016637	0.0386614	0.121513	0.0201094
	Capnodiales	0.525672	0.246226	0.0242488	0.246474	0.0819985	0.0199179
	Orbiliales	0.350659	0.0309227	0.340498	0.263097	0.058994	0.0530618
	Microascales	0.176852	0.342174	0.0783041	0.111601	0.235915	0.0208782
	Onygenales	0.179169	0.321799	0.0217501	0.211355	0.0828203	0.118283
	Helotiales	0.089071	0.00756791	0.161243	0.197081	0.0218169	0
	Xylariales	0.0755698	0.0735833	0.0413331	0.0934395	0.00852316	0.0228819
	Pezizales	0.0319874	0.0300996	0.161016	0.322511	0.781122	0.616768
	Agaricales	4.3342	35.0743	8.19716	1.28435	4.08202	6.36734
	Auriculariales	0.414087	7.06321	1.15672	21.3504	8.90588
	Cantharellales	4.90447	1.47296	0.10844	0.664502	0.185247	0.20711
	Thelephorales	0.103247	0.253719	0.0984726	0.0419648	0.229424	0.208043
	Sebacinales	0.241212	0.0685003	0.11907	0.202993	0.0437711	0.0410494
	Russulales	1.31284	1.44619	0.122671	0.0640618	5.8132	1.43999
	Cystofilobasidiales	0	0	0.191904	0	0	0
	Malasseziales	0.0026575	0.0586084	0.0514887	0.00369471	0.103127	0.015524
	Sporidiobolales	0.0268517	0.0532692	0.0529689	0.0297665	0.1193	0.0363552
	Filobasidiales	0.287375	0.239536	0.0509643	0.198672	0.0518128	0.0955244
	Tremellales	0.03532	0.0406722	0.0243188	0.0390434	0.0559112	0
	Ustilaginales	0.00642187	0.0185234	0.0150512	0.00134523	0.00797767	0
	Polyporales	0.011469	0	0	0	0.0150533	0
	Trechisporales	0.00160561	0	0	0.000628745	0	0
	Agaricostilbales	4.3342	35.0743	8.19716	1.28435	4.08202	6.36734
	Mortierellales	0.771072	3.34068	1.43763	1.89157	2.35468	0.606433
Relative abundance of fungal orders in rhizosphere soil samples from NS.
	mean	NsT	NbT	NfT	NsX	NbX	NfX
Ascomycota	Hypocreales	19.6478	7.09805	7.12556	9.72469	6.8587	5.54504
Ascomycota	Eurotiales	9.19707	5.82967	22.7304	6.03079	5.38574	25.0154
Ascomycota	Pleosporales	0.877255	0.501915	0.652126	0.954224	0.531167	0.690637
Ascomycota	Sordariales	0.861709	0.683052	0.359963	0.208398	1.33704	0.112469
Ascomycota	Helotiales	0.142571	0.41858	1.2579	0.385559	0.456113	0.491694
Ascomycota	Chaetothyriales	0.116446	0.531974	0.0226333	0.12249	0.368798	0.0574277
Ascomycota	Capnodiales	0.0784763	0.0713913	0.038277	0.0977857	0.041289	0.00259467
Ascomycota	Saccharomycetales	0.0446813	0.0445353	0.220909	0.186922	0.0646067	0.0119023
Ascomycota	Onygenales	0.00390633	0	0	0.00110933	0	0
Ascomycota	Xylariales	0.00116233	0.0260397	0.016642	0.0189557	0.00959033	0.00599533
Ascomycota	Orbiliales	0	0	0	0	0.0138177	0
Ascomycota	Pezizales	0	0.004092	0.0374447	0.0218573	0.0158553	0.013703
Ascomycota	Microascales	0	0	0	0.00236933	0	0
Basidiomycota	Sporidiobolales	9.04683	3.29997	0.560099	2.29842	4.98426	1.18112
Basidiomycota	Agaricales	1.73071	40.3311	0.286117	0.542373	18.5304	8.56249
Basidiomycota	Cystofilobasidiales	1.76288	0.662757	0.255336	0.417323	1.55805	0.00573067
Basidiomycota	Filobasidiales	0.308759	0.1182	0.179472	0.0660353	0.123054	0.0501947
Basidiomycota	Cantharellales	0.281993	6.70512	0.00438833	0.00221833	1.39663	0.000894333
Basidiomycota	Ustilaginales	0.233557	0.413379	0.0202073	0.756341	3.57021	0.029401
Basidiomycota	Thelephorales	0.204368	0.328011	0.511709	0.98265	0.050781	0.594426
Basidiomycota	Russulales	0.152761	0.44838	0.306383	0.179591	0.024876	0.163431
Basidiomycota	Trechisporales	0.110647	4.57691	0.503478	0.00460167	11.529	19.302
Basidiomycota	Tremellales	0.106265	0	0.050564	0.0189557	0.039634	0.037079
Basidiomycota	Polyporales	0.0576193	0.001023	0.005448	0.190869	0.351426	0.0104747
Basidiomycota	Sebacinales	0.0527677	0.175961	0.117586	0.239796	0.0861573	0.119243
Basidiomycota	Auriculariales	0.047248	0	0	0.00347867	0	0.012897
Basidiomycota	Agaricostilbales	0.0408057	0.035728	0	0	0.037537	0.0180953
Basidiomycota	Malasseziales	0.00604533	0.02576	0.0948933	0.0964173	0.0559033	0.117222
Zygomycota	Mortierellales	3.28332	4.12177	0.760993	2.20874	5.47288	0.241156
	SD	NsT	NbT	NfT	NsX	NbX	NfX
	Hypocreales	17.3938	4.86339	7.49157	7.35392	5.86318	1.67822
	Eurotiales	9.36936	5.14833	35.8187	5.90632	5.83334	15.6181
	Pleosporales	0.696712	0.164624	0.625355	0.478026	0.443124	0.575594
	Sordariales	1.04546	0.122415	0.599852	0.142713	0.702101	0.0507782
	Helotiales	0.156809	0.230584	1.66002	0.513963	0.222173	0.193766
	Chaetothyriales	0.20169	0.329733	0.03293	0.165373	0.250676	0.0107733
	Capnodiales	0.116219	0.0807747	0.0662977	0.0804101	0.0444486	0.00268736
	Saccharomycetales	0.0440809	0.0221527	0.375104	0.103538	0.055579	0.0103493
	Onygenales	0.00676597	0	0	0.00192142	0	0
	Xylariales	0.00201322	0.0277576	0.0288248	0.0328322	0.00930365	0.00547528
	Orbiliales	0	0	0	0	0.0239329	0
	Pezizales	0	0.00708755	0.0648561	0.037858	0.0274622	0.0237343
	Microascales	0	0	0	0.00410381	0	0
	Sporidiobolales	9.26059	4.85056	0.47093	2.55675	4.60312	0.614999
	Agaricales	2.83128	35.4089	0.470945	0.839316	31.1379	14.815
	Cystofilobasidiales	1.85085	0.20517	0.40188	0.573356	0.980073	0.00771971
	Filobasidiales	0.388017	0.0427588	0.190548	0.0888456	0.0482791	0.0625897
	Cantharellales	0.4824	7.98668	0.00510099	0.00384227	2.2471	0.00154903
	Ustilaginales	0.247319	0.377192	0.0191776	1.25514	2.97693	0.0211084
	Thelephorales	0.176905	0.513382	0.854176	0.844942	0.0879553	0.297276
	Russulales	0.212567	0.688575	0.497899	0.128289	0.037306	0.125897
	Trechisporales	0.170947	4.24785	0.265355	0.00797032	7.51992	25.9683
	Tremellales	0.080815	0	0.0515231	0.0328322	0.0686481	0.0642227
	Polyporales	0.0997996	0.00177189	0.00505445	0.324636	0.574307	0.0137597
	Sebacinales	0.0676291	0.304773	0.168575	0.175499	0.119783	0.0353304
	Auriculariales	0.0758773	0	0	0.00355639	0	0.0223383
	Agaricostilbales	0.0706775	0.0321383	0	0	0.0459835	0.031342
	Malasseziales	0.00765226	0.0227246	0.123143	0.0620008	0.0298593	0.0227078
	Mortierellales	4.54432	3.45263	0.659146	0.80985	2.69175	0.106855
Note: N: nutrient-rich soil, F: field soil that cotton continuously cropped,
s: seedling stage, b: budding stage, f: flowering stage
T: upland cotton (Gossypium hirsutum L. cv. TM-1),
X: island cotton (Gossypium barbadense L.cv. Hai7124)
Dominate orders that have higher relative abundance in all treatment were labled in red colour.
