# Supplementary material for: Characterization and variation of the rhizosphere fungal community structure of cultivated tetraploid cotton
Source: PLoS One. 2019 Oct 18;14(10):e0207903. doi: 10.1371/journal.pone.0207903 (PMC6799950; doi:10.1371/journal.pone.0207903)
Supplement: S4 Table — (XLS) [file pone.0207903.s012.xls]

## Sheet: Sheet1
Supplementary Table S4. Relative abundance increases multiples in rhizosphere fungal phyla compared with bulk soils.
	FsT	FbT	FfT	FsX	FbX	FfX	NsT	NbT	NfT	NsX	NbX	NfX
Ascomycota	1.52242	1.92127	5.59169	1.48204	2.28823	7.97064	0.487959	0.353833	0.616919	0.326574	0.375865	0.69555
Basidiomycota	0.698209	2.30095	0.628093	0.409803	1.62982	0.291897	1.53768	6.78634	0.246902	0.653698	5.02759	2.49157
Zygomycota	0.0939761	0.315769	12.3885	0.200842	0.230803	11.9368	0.359144	0.379093	0.0523841	0.241602	0.503203	0.0166003
Note: N: nutrient-rich soil, F: field soil that cotton continuously cropped,
s: seedling stage, b: budding stage, f: flowering stage
T: upland cotton (Gossypium hirsutum L. cv. TM-1),
X: island cotton (Gossypium barbadense L.cv. Hai7124)
