# Supplementary material for: Characterization and variation of the rhizosphere fungal community structure of cultivated tetraploid cotton
Source: PLoS One. 2019 Oct 18;14(10):e0207903. doi: 10.1371/journal.pone.0207903 (PMC6799950; doi:10.1371/journal.pone.0207903)
Supplement: S5 Table — (XLS) [file pone.0207903.s013.xls]

## Sheet: mean OTU number
Supplementary Table S5. OTU numbers and α-diversity of each sample.
OTU numbers in different treatment
	OTU number		OTU number		OTU number
FsC1	174	FbC1	150	FfC1	83
FsC2	173	FbC2	152	FfC2	119
FsC3	152	FbC3	138	FfC3	125
FsT1	196	FbT1	231	FfT1	178
FsT2	216	FbT2	204	FfT2	219
FsT3	246	FbT3	201	FfT3	184
FsX1	241	FbX1	185	FfX1	171
FsX2	233	FbX2	200	FfX2	205
FsX3	203	FbX3	174	FfX3	209
NsC1	152	NbC1	197	NfC1	172
NsC2	180	NbC2	209	NfC2	160
NsC3	176	NbC3	210	NfC3	174
NsT1	151	NbT1	172	NfT1	139
NsT2	83	NbT2	170	NfT2	48
NsT3	134	NbT3	206	NfT3	150
NsX1	201	NbX1	159	NfX1	137
NsX2	138	NbX2	178	NfX2	151
NsX3	92	NbX3	185	NfX3	142
Note: N: nutrient-rich soil, F: field soil that cotton continuously cropped,
s: seedling stage, b: budding stage, f: flowering stage
T: upland cotton (Gossypium hirsutum L. cv. TM-1),
X: island cotton (Gossypium barbadense L.cv. Hai7124),
C: control pots that lacked cotton plants.

## Sheet: Alpha diversity
							Significance analysis of the Sobs difference between samples from bulk soil and rhizsphere in field soil
Alpha diversity in different treatment.
Alpha	sobs	chao	ace	shannon	simpson
mean(FsC)	166.333	182.367	184.783	3.38816	0.07606			s	b	f
mean(FbC)	146.667	158.423	156.351	2.66135	0.20844		C-X	0.00891306	0.00856663	0.00431312
mean(FfC)	109	120.992	118.155	1.1059	0.58586		C-T	0.024295	0.00507957	0.00431312
mean(FsT)	219.333	243.561	236.697	2.73161	0.20007
mean(FbT)	212	217.096	218.105	3.46238	0.08501		Significance analysis of the Chao difference between samples from bulk soil and rhizsphere in field soil
mean(FfT)	193.667	208.758	206.253	3.13829	0.09567
mean(FsX)	225.667	242.837	237.473	3.28278	0.10043
mean(FbX)	186.333	198.487	196.841	3.43008	0.07467			s	b	f
mean(FfX)	195	209.172	207.023	3.05171	0.10261		C-X	0.0232644	0.00316328	0.0108563
mean(NsC)	169.333	183.792	180.326	4.00567	0.03612		C-T	0.0465462	0.00848202	0.0108563
mean(NbC)	205.333	218.733	222.993	3.8681	0.0606
mean(NfC)	168.667	182.537	180.551	4.06366	0.0314		Significance analysis of the ACE difference between samples from bulk soil and rhizsphere in field soil
mean(NsT)	122.667	136.548	134.467	2.02225	0.37836
mean(NbT)	182.667	201.75	197.526	2.48017	0.23813
mean(NfT)	112.333	122.644	123.835	1.66621	0.46333			s	b	f
mean(NsX)	143.667	160.803	165.933	1.79764	0.4558		C-X	0.0470071	0.00425456	0.00700883
mean(NbX)	174	192.326	186.762	2.81136	0.15829		C-T	0.0448341	0.00610643	0.00700883
mean(NfX)	143.333	154.482	154.674	2.4144	0.18856
							Significance analysis of the Sobs difference between samples from different development stage in field soil
Alpha	sobs	chao	ace	shannon	simpson
SD(FsC)	12.4231	27.5246	33.2041	0.3176	0.03062
SD(FbC)	7.57188	5.77906	7.46274	0.64069	0.16789			C	T	X
SD(FfC)	22.7156	29.7391	27.2328	0.26023	0.11719		s-b	0.0465086	0.349001	0.0277308
SD(FsT)	25.1661	37.9602	29.3379	0.56469	0.09679		b-f	0.0453529	0.128244	0.0702177
SD(FbT)	16.5227	16.5668	16.6198	0.7279	0.07238
SD(FfT)	22.1435	24.0169	20.5407	0.14	0.00796
SD(FsX)	20.0333	23.9827	22.1799	0.28052	0.04938		Significance analysis of the difference between samples from bulk soils and rhizosphere soil in nutrient soil
SD(FbX)	13.0512	9.54167	10.9092	0.45931	0.03281
SD(FfX)	20.8806	29.3826	24.5358	0.28678	0.03012
SD(NsC)	15.1438	18.2244	16.3261	0.07197	0.00515			s	b	f
SD(NbC)	7.23418	7.10692	8.31564	0.30599	0.04346		Sobs	0.0348919	0.0104111	0.0135002
SD(NfC)	7.57188	12.9338	10.8157	0.16782	0.00726		Chao	0.0137121	0.0345515	0.0496436
SD(NsT)	35.3883	31.5842	29.6247	1.39929	0.43495		ACE	0.0135875	0.00792957	0.0337357
SD(NbT)	20.232	24.1697	22.497	0.80131	0.23117
SD(NfT)	55.9851	53.4931	49.3146	1.23301	0.39119		Significance analysis of the difference between samples from different soil types
SD(NsX)	54.7205	47.5213	37.5169	1.14385	0.33565
SD(NbX)	13.4536	11.1216	10.5915	0.626	0.13132
SD(NfX)	7.0946	7.56275	7.17352	0.16907	0.06649			sobs	chao	ace
							C	0.0649438	0.0691967	0.0821854
							T	0.0372855	0.0438668	0.0410317
Note: N: nutrient-rich soil, F: field soil that cotton continuously cropped,							X	0.0186474	0.0280871	0.0238414
s: seedling stage, b: budding stage, f: flowering stage
T: upland cotton (Gossypium hirsutum L. cv. TM-1),
X: island cotton (Gossypium barbadense L.cv. Hai7124),
C: control pots that lacked cotton plants.
