# Supplementary material for: Characterization and variation of the rhizosphere fungal community structure of cultivated tetraploid cotton
Source: PLoS One. 2019 Oct 18;14(10):e0207903. doi: 10.1371/journal.pone.0207903 (PMC6799950; doi:10.1371/journal.pone.0207903)
Supplement: S6 Table — (XLS) [file pone.0207903.s014.xls]

## Sheet: promoted genus in FS
Supplementary Table S6. Fungal genera that were increased or decreased in relative abundance in the rhizosphere compared with bulk soil in field soil.
Genera that relative abundance in rhizosphere increased compare with bulk soil and the relative abundance difference value between rhizosphere and bulk soil.
	FsT	FbT	FfT	FsX	FbX	FfX
Penicillium	40.4033	6.62093	2.61764	16.1121	13.87	0.476273
Preussia	1.02194	1.11235	0.389963	0.670386	1.42911	0.701928
Alternaria	0.929172	0.907408	0.25308	0.604508	0.0616947	0.204734
Gliomastix	0.50051	0.778745	0.14469	0.333662	0.539314	0.18671
Arthrobotrys	0.350407	0.060811	0.195171	0.189217	0.026337	0.0853217
Engyodontium	0.281788	0.26727	0.181144	0.367197	0.88462	0.490679
Cladosporium	0.260754	0.160698	0.0240407	0.21726	0.0537453	0.0133537
Nectria	0.189703	0.482744	0.107479	0.20946	0.253882	0.071423
Chrysosporium	0.181751	0.322049	0.0624547	0.154426	0.0827377	0.121681
Leucoagaricus	0.173363	0.643199	0.478045	0.00633333	0.379842	0.0526923
Wardomyces	0.141521	0.285849	0.061404	0.0581397	0.168047	0.0638133
Emericella	0.134937	0.311147	0.0676857	-0.0455873	0.247099	0.0235823
Stachybotrys	0.134312	0.0882227	0	0.0422423	0.143792	0.0317533
Retroconis	0.106748	0.444439	0.04465	0.226806	0.236548	0.19027
Stephanonectria	0.0790467	0.0191687	0.009375	0.092535	0.0729333	0.00477033
Phoma	0.0760683	0.0884003	0.02754	0.263099	0.131679	0.0195093
Cystolepiota	0.0724907	0.0384943	0.0441383	0.05718	0.018492	0.0123403
Tomentella	0.0536247	0.00631467	0.055651	0.080286	0.128958	0.109294
Podospora	0.0464533	0.952594	0.130452	0.538952	0.320925	0.00953533
Cochliobolus	0.029436	0.0137877	0.100323	0.0938527	0.0955757	0.023829
Gymnoascus	0.0105263	0.00432733	0.0127187	0.008365	0.028627	0
Pestalotiopsis	0.00648833	0.003745	0	0.008544	0.009081	0.011979
Sebacina	0.005589	0.0540303	0.012784	0.0754603	0.0148063	0.0586903
Ilyonectria	0	0	0.0228887	0.01673	0.013117	0
Note: F: field soil that cotton continuously cropped,
s: seedling stage, b: budding stage, f: flowering stage
T: upland cotton (Gossypium hirsutum L. cv. TM-1),
X: island cotton (Gossypium barbadense L.cv. Hai7124),

## Sheet: inhibited genus in FS
Genus that relative abundance in rhizosphere decreased compare with bulk soil and the relative abundance difference value between rhizosphere and bulk soil.
	FsT	FbT	FfT	FsX	FbX	FfX
Meyerozyma	-0.000893667	0	0.00157567	-0.000893667	0	-0.00268567
Hypholoma	-0.003574	-0.004031	-64.8842	-0.003574	-0.004031	-64.8842
Panaeolus	-0.00799067	-0.00229	0	-0.006946	-0.00229	0
Cercophora	-0.00959533	0.0183917	0.00740367	0.311161	0.0545537	0
Lecanicillium	-0.0228933	-0.0543457	-0.20018	-0.0363573	-0.0411123	-0.218514
Thelonectria	-0.0404457	0	0	0.246464	0.082446	0
Malassezia	-0.04527	0.0552663	0.0425173	0.00922633	0.0603003	0.00619433
Colletotrichum	-0.0467507	0.053733	0.00511367	-0.0626027	0.0124157	0.008891
Metarhizium	-0.05048	0.135143	0.020082	-0.0190617	0.138747	0.0109697
Apodus	-0.066744	-0.234728	0	-0.066744	-0.234728	0
Rhodotorula	-0.068706	-0.239556	0.0393563	-0.079524	-0.183296	0.00469733
Aspergillus	-0.0951587	0.578057	0.803117	-0.287124	0.862588	0.182786
Campylocarpon	-0.113082	0.0128357	0.0151227	-0.0597837	0.0222077	0.0249583
Ceratobasidium	-0.171185	-0.005772	0.0780023	-0.115907	0.0206777	0.00762067
Tetracladium	-0.182148	-0.417522	0.088396	-0.0608033	-0.409295	0
Zopfiella	-0.185031	0.140223	0.0445173	-0.156123	0.100566	0.0117143
Capronia	-0.248589	-0.0330893	0	-0.248589	-0.0330893	0
Kurtzmanomyces	-0.256499	-0.257242	0	-0.256499	-0.257242	0
Chaetomium	-0.311509	-0.714111	0.0286277	-0.225685	-0.647631	0.0904877
Humicola	-0.385192	0.228629	0.0237877	-0.375134	0.0478777	0.127244
Paraconiothyrium	-0.4017	-0.238289	-0.00201433	-0.4017	-0.238289	-0.00201433
Schizothecium	-0.485222	-0.0824537	-0.000742667	-0.450325	-0.0400217	0.0246053
Collophora	-0.629236	-0.0458017	-0.00222833	-0.629236	-0.0458017	-0.00222833
Exophiala	-0.681069	-0.140586	-0.0466007	-0.577762	-0.143129	-0.064663
Arnium	-0.715722	-0.133718	0	-0.715722	-0.133718	0
Myrothecium	-0.780467	-0.0415027	0.0207077	-0.792936	0.005122	0.0186973
Simplicillium	-0.838802	-0.27871	0.117632	-0.883211	-0.0834217	0.0796093
Acremonium	-0.887248	0.312867	0.0849327	-0.734594	0.281833	0.0609217
Mrakia	-1.04211	-0.415236	-0.017213	-1.04211	-0.415236	-0.029997
Pseudeurotium	-2.04891	-0.247043	-0.0114923	-2.04891	-0.247043	-0.0114923
Cryptococcus	-3.15043	0.117973	0.0375907	-2.94735	-0.176886	0.109836
Rhodosporidium	-3.7827	-0.891319	-0.0918797	-3.76257	-0.873741	-0.0918797
Guehomyces	-4.96272	-4.56044	-0.114183	-4.96272	-4.56044	-0.212195
Fusarium	-8.28939	6.21516	2.74085	-8.20478	4.21142	1.77569
Talaromyces	-8.31453	0.370186	0.040613	-7.85364	0.254556	0.0512717
Mortierella	-11.3451	-13.5546	1.47919	-9.51641	-14.3113	1.47739
Note: F: field soil that cotton continuously cropped,
s: seedling stage, b: budding stage, f: flowering stage
T: upland cotton (Gossypium hirsutum L. cv. TM-1),
X: island cotton (Gossypium barbadense L.cv. Hai7124),
