# Supplementary material for: Characterization and variation of the rhizosphere fungal community structure of cultivated tetraploid cotton
Source: PLoS One. 2019 Oct 18;14(10):e0207903. doi: 10.1371/journal.pone.0207903 (PMC6799950; doi:10.1371/journal.pone.0207903)
Supplement: S7 Table — (XLS) [file pone.0207903.s015.xls]

## Sheet: enriched genus in N
Supplementary Table S7. Fungal genera that were increased or decreased in relative abundance in the rhizosphere compared with bulk soil in nutrient-rich soil.
Genera that relative abundance in rhizosphere increased compare with bulk soil
and the relative abundance increase value compare with control.
	NsT	NbT	NfT	NsX	NbX	NfX
Rhodosporidium	8.81108	3.18967	0.459142	2.23997	4.88583	1.1394
Trichoderma	0.536062	0.826769	0.163812	-0.00664667	0.522718	0.0258743
Mrakia	0.348989	0.120209	0.0223673	0.0724737	0.146734	3.26667e-05
Arnium	0.258768	0.147061	0	0	0.037167	0.066889
Paraconiothyrium	0.052715	0.11422	0.188653	0.0780543	0.0134447	0.126043
Pseudeurotium	0.0447683	0	0	0.0395593	0.0264527	0.00217133
Kurtzmanomyces	0.0408057	0.035728	0	0	0.03655	0.0180953
Sakaguchia	0.00836967	0.0355797	0.0726567	0.0161053	0.0478523	0.050067
Note: N: nutrient-rich soil,
s: seedling stage, b: budding stage, f: flowering stage
T: upland cotton (Gossypium hirsutum L. cv. TM-1),
X: island cotton (Gossypium barbadense L.cv. Hai7124),

## Sheet: inhibited genus in N
Genera that relative abundance in rhizosphere decreased compare with bulk soil and the relative abundance difference value between rhizosphere and bulk soil.
	NsT	NbT	NfT	NsX	NbX	NfX
Alternaria	0.0505873	-0.819721	-0.646857	0.155769	-0.815709	-0.441959
Humicola	-0.194392	-0.724483	-0.705365	-0.196345	-0.725754	-0.796512
Entoloma	-0.291234	-0.160201	-0.436879	-0.291234	-0.160201	-0.436879
Wardomyces	-0.322298	-0.73533	-0.692819	-0.319929	-0.73533	-0.692819
Cryptococcus	-0.340504	-0.956737	-0.714059	-0.670538	-0.91225	-0.856822
Campylocarpon	-0.350725	-0.372156	-0.344668	-0.297904	-0.347826	-0.327433
Tomentella	-0.560808	-0.227827	0.00199633	-0.21822	-0.423777	0.026301
Malassezia	-0.586995	-0.261764	-0.55224	-0.566341	-0.231621	-0.569363
Aspergillus	-0.708567	-0.276666	-0.728046	-0.621195	-0.134252	-0.689088
Chrysosporium	-1.24364	-0.860053	-0.713205	-1.24364	-0.860053	-0.713205
Nectria	-1.25917	-1.04782	-0.890432	-1.25806	-1.04782	-0.890432
Metarhizium	-1.27753	-0.930066	-0.479084	-1.27851	-0.930066	-0.477295
Verticillium	-1.38168	-1.70735	-1.19212	-1.57279	-1.58514	-1.26663
Retroconis	-1.59206	-1.96872	-1.56939	-1.59206	-1.96872	-1.56867
Preussia	-2.17876	-1.41176	-2.69433	-2.17876	-1.26313	-2.6902
Penicillium	-2.60129	-5.32431	-8.807	-7.39173	-6.87583	-7.38953
Engyodontium	-2.65188	-4.61765	-2.49384	-2.66771	-4.52389	-2.44832
Gliomastix	-2.68282	-2.94527	-2.9112	-2.68282	-2.94527	-2.90762
Mortierella	-6.44964	-6.78188	-13.5346	-8.54862	-5.52872	-14.0544
Note: N: nutrient-rich soil,
s: seedling stage, b: budding stage, f: flowering stage
T: upland cotton (Gossypium hirsutum L. cv. TM-1),
X: island cotton (Gossypium barbadense L.cv. Hai7124),
