# Supplementary material for: Characterization and variation of the rhizosphere fungal community structure of cultivated tetraploid cotton
Source: PLoS One. 2019 Oct 18;14(10):e0207903. doi: 10.1371/journal.pone.0207903 (PMC6799950; doi:10.1371/journal.pone.0207903)
Supplement: S8 Table — (XLS) [file pone.0207903.s016.xls]

## Sheet: negatively selected genus in N
Supplementary Table S8. Relative abundance of fungal genera that were affected by the presence of cotton root in nutrient-rich soil.
Relative abundance of genera that negatively selected in rhizosphere.
	NsC	NbC	NfC	NsT	NbT	NfT	NsX	NbX	NfX	P-VALUE
Alternaria	0.670577	1.09137	0.891778	0.721164	0.271649	0.244921	0.826346	0.275661	0.449819	0.0236343
Humicola	0.196345	0.725754	0.796512	0.00195333	0.001271	0.091147	0	0	0	0.0488953
Entoloma	0.291234	0.160201	0.436879	0	0	0	0	0	0	0.0328634
Wardomyces	0.322298	0.73533	0.692819	0	0	0	0.00236933	0	0	0.0235297
Cryptococcus	0.755528	1.07494	0.944096	0.415025	0.1182	0.230037	0.0849907	0.162688	0.087274	0.00218811
Campylocarpon	0.356536	0.377271	0.366248	0.005811	0.005115	0.0215803	0.058632	0.0294453	0.038815	3.67211e-09
Tomentella	0.58621	0.47332	0.29114	0.0254017	0.245492	0.293136	0.36799	0.0495423	0.317441	0.0444297
Malassezia	0.59304	0.287524	0.638812	0.00604533	0.02576	0.0865723	0.026699	0.0559033	0.0694497	0.025491
Aspergillus	0.74113	0.332326	0.757415	0.0325627	0.0556603	0.0293693	0.119935	0.198074	0.068327	0.0292815
Chrysosporium	1.24364	0.860053	0.713205	0	0	0	0	0	0	0.0136037
Nectria	1.25917	1.04782	0.890432	0	0	0	0.00110933	0	0	0.00495016
Metarhizium	1.27851	0.930066	0.479084	0.000976667	0	0	0	0	0.00178867	0.0303814
Verticillium	1.68169	1.76454	1.29578	0.300009	0.057189	0.103663	0.108902	0.179397	0.0291497	0.00319551
Retroconis	1.59206	1.96872	1.56939	0	0	0	0	0	0.000723667	0.00284315
Preussia	2.17876	1.41176	2.69433	0	0	0	0	0.148627	0.00413067	0.0152273
Penicillium	10.5006	9.94256	11.0833	7.89934	4.61825	2.27628	3.1089	3.06672	3.69376	0.000139199
Engyodontium	2.72026	4.68586	2.51714	0.068382	0.0682133	0.023299	0.052557	0.161966	0.068819	0.0213599
Gliomastix	2.68282	2.94527	2.9112	0	0	0	0	0	0.003577	0.000418361
Mortierella	9.13945	10.8658	14.2956	2.68981	4.08394	0.760993	0.590838	5.3371	0.241156	0.00505893
Note: N: nutrient-rich soil,
s: seedling stage, b: budding stage, f: flowering stage
T: upland cotton (Gossypium hirsutum L. cv. TM-1),
X: island cotton (Gossypium barbadense L.cv. Hai7124),
C: control pots that lacked cotton plants.

## Sheet: enriched genus in N
Relative abundance of genera that enriched in rhizosphere.
	NsC	NbC	NfC	NsT	NbT	NfT	NsX	NbX	NfX	P-VALUE
Rhodosporidium	0.00173433	0	0	8.81281	3.18967	0.459142	2.24171	4.88583	1.1394	0.0196709
Trichoderma	0.0936977	0.197127	0.121497	0.62976	1.0239	0.28531	0.087051	0.719845	0.147372	0.0353563
Mrakia	0	0	0.000861667	0.348989	0.120209	0.023229	0.0724737	0.146734	0.000894333	0.0344834
Arnium	0	0	0	0.258768	0.147061	0	0	0.037167	0.066889	0.0472882
Paraconiothyrium	0	0	0	0.052715	0.11422	0.188653	0.0780543	0.0134447	0.126043	0.0062318
Pseudeurotium	0	0	0	0.0447683	0	0	0.0395593	0.0264527	0.00217133	0.0383151
Kurtzmanomyces	0	0	0	0.0408057	0.035728	0	0	0.03655	0.0180953	0.01743
Sakaguchia	0	0	0	0.00836967	0.0355797	0.0726567	0.0161053	0.0478523	0.050067	0.00529355
Note: N: nutrient-rich soil,
s: seedling stage, b: budding stage, f: flowering stage
T: upland cotton (Gossypium hirsutum L. cv. TM-1),
X: island cotton (Gossypium barbadense L.cv. Hai7124),
C: control pots that lacked cotton plants.
