# Supplementary material for: Characterization and variation of the rhizosphere fungal community structure of cultivated tetraploid cotton
Source: PLoS One. 2019 Oct 18;14(10):e0207903. doi: 10.1371/journal.pone.0207903 (PMC6799950; doi:10.1371/journal.pone.0207903)
Supplement: S9 Table — (XLS) [file pone.0207903.s017.xls]

## Sheet: negatively selected genus in F
Supplementary Table S9. Relative abundance of genera that were affected by the presence of cotton root in field soil.
Relative abundance of genus that negatively selected in rhizosphere.
	FsC	FbC	FfC	FsT	FbT	FfT	FsX	FbX	FfX	P-VALUE
Meyerozyma	0.000893667	0	0.00268567	0	0	0.00426133	0	0	0	0.333867
Hypholoma	0.003574	0.004031	64.8842	0	0	0	0	0	0	0.211291
Panaeolus	0.00891767	0.00229	0	0.000927	0	0	0.00197167	0	0	0.17379
Cercophora	0.0160837	0	0	0.00648833	0.0183917	0.00740367	0.327244	0.0545537	0	0.139357
Lecanicillium	0.066387	0.06253	0.218514	0.0434937	0.00818433	0.0183343	0.0300297	0.0214177	0	0.101161
Thelonectria	0.053612	0	0	0.0131663	0	0	0.300076	0.082446	0	0.194133
Malassezia	0.0706623	0.0626943	0.013057	0.0253923	0.117961	0.0555743	0.0798887	0.122995	0.0192513	0.218827
Colletotrichum	0.0626027	0	0	0.015852	0.053733	0.00511367	0	0.0124157	0.008891	0.421659
Metarhizium	0.0768993	0.00978367	0.00268567	0.0264193	0.144927	0.0227677	0.0578377	0.148531	0.0136553	0.150171
Apodus	0.066744	0.234728	0	0	0	0	0	0	0	0.143378
Rhodotorula	0.082631	0.239556	0.00961367	0.013925	0	0.04897	0.003107	0.0562603	0.014311	0.162039
Aspergillus	0.483188	0.0616533	0.011699	0.388029	0.63971	0.814816	0.196064	0.924242	0.194485	0.072394
Campylocarpon	0.157682	0.057252	0.018799	0.0446	0.0700877	0.0339217	0.0978987	0.0794597	0.0437573	0.367766
Ceratobasidium	0.194588	0.005772	0	0.023403	0	0.0780023	0.0786807	0.0264497	0.00762067	0.338916
Tetracladium	0.273619	0.421891	0	0.0914707	0.00436933	0.088396	0.212815	0.012596	0	0.157577
Zopfiella	0.307133	0	0	0.122102	0.140223	0.0445173	0.15101	0.100566	0.0117143	0.474971
Capronia	0.248589	0.0330893	0	0	0	0	0	0	0	0.17576
Kurtzmanomyces	0.256499	0.257242	0	0	0	0	0	0	0	0.0917521
Chaetomium	0.343173	0.830987	0	0.0316637	0.116876	0.0286277	0.117488	0.183357	0.0904877	0.171702
Humicola	0.47985	0	0.00148567	0.0946577	0.228629	0.0252733	0.104716	0.0478777	0.12873	0.381673
Paraconiothyrium	0.4017	0.238289	0.00201433	0	0	0	0	0	0	0.103201
Schizothecium	0.533475	0.216535	0.000742667	0.048253	0.134081	0	0.08315	0.176513	0.025348	0.19061
Collophora	0.629236	0.0458017	0.00222833	0	0	0	0	0	0	0.190112
Exophiala	0.742033	0.194687	0.0926237	0.060964	0.054101	0.046023	0.164271	0.0515583	0.0279607	0.152273
Arnium	0.715722	0.133718	0	0	0	0	0	0	0	0.163219
Myrothecium	0.806981	0.070009	0	0.026514	0.0285063	0.0207077	0.0140447	0.075131	0.0186973	0.208657
Simplicillium	1.02352	0.58822	0.115942	0.184716	0.309511	0.233573	0.140306	0.504799	0.195551	0.176301
Acremonium	1.22991	0.0595907	0.000742667	0.342659	0.372458	0.0856753	0.495313	0.341424	0.0616643	0.375293
Mrakia	1.04211	0.415236	0.029997	0	0	0.012784	0	0	0	0.118074
Pseudeurotium	2.04891	0.247043	0.0114923	0	0	0	0	0	0	0.177242
Cryptococcus	3.33674	0.299161	0.012304	0.186308	0.417134	0.0498947	0.38939	0.122275	0.12214	0.222917
Rhodosporidium	3.7827	0.901055	0.0918797	0	0.00973667	0	0.0201287	0.0273143	0	0.146628
Guehomyces	4.96272	4.56044	0.212195	0	0	0.0980117	0	0	0	0.0838699
Fusarium	14.3973	0.935725	0.674494	6.10788	7.15088	3.41535	6.19249	5.14715	2.45018	0.479992
Talaromyces	8.88266	0.100122	0.0164637	0.568135	0.470309	0.0570767	1.02902	0.354679	0.0677353	0.236861
Mortierella	12.9481	18.0683	0.138205	1.60303	4.51372	1.6174	3.43168	3.75701	1.61559	0.144147
Note: F: field soil that cotton continuously cropped,
s: seedling stage, b: budding stage, f: flowering stage
T: upland cotton (Gossypium hirsutum L. cv. TM-1),
X: island cotton (Gossypium barbadense L.cv. Hai7124),
C: control pots that lacked cotton plants.

## Sheet: enriched genus in F
Relative abundance of genus that enriched in rhizosphere.
	FsC	FbC	FfC	FsT	FbT	FfT	FsX	FbX	FfX	P-VALUE
Penicillium	1.24041	0.397234	0.496647	41.6437	7.01816	3.11429	17.3525	14.2673	0.97292	0.039932
Preussia	0	0	0	1.02194	1.11235	0.389963	0.670386	1.42911	0.701928	0.00103496
Alternaria	0.213439	0.282544	0.0131133	1.14261	1.18995	0.266193	0.817946	0.344238	0.217847	0.0221959
Gliomastix	0	0	0	0.50051	0.778745	0.14469	0.333662	0.539314	0.18671	0.00411205
Arthrobotrys	0	0	0	0.350407	0.060811	0.195171	0.189217	0.026337	0.0853217	0.0133556
Engyodontium	0.181097	0.0584707	0.0143923	0.462885	0.325741	0.195536	0.548295	0.943091	0.505071	0.004853
Cladosporium	0.00641933	0.000962	0.00289967	0.267173	0.16166	0.0269403	0.22368	0.0547073	0.0162533	0.0195709
Nectria	0	0	0	0.189703	0.482744	0.107479	0.20946	0.253882	0.071423	0.00709339
Chrysosporium	0.0264793	0	0	0.208231	0.322049	0.0624547	0.180905	0.0827377	0.121681	0.00505501
Leucoagaricus	0	0	0	0.173363	0.643199	0.478045	0.00633333	0.379842	0.0526923	0.0189142
Wardomyces	0	0	0	0.141521	0.285849	0.061404	0.0581397	0.168047	0.0638133	0.0081996
Emericella	0.12393	0	0.003645	0.258866	0.311147	0.0713307	0.0783423	0.247099	0.0272273	0.0488574
Stachybotrys	0	0	0	0.134312	0.0882227	0	0.0422423	0.143792	0.0317533	0.0136588
Retroconis	0	0	0	0.106748	0.444439	0.04465	0.226806	0.236548	0.19027	0.0068997
Stephanonectria	0	0	0	0.0790467	0.0191687	0.009375	0.092535	0.0729333	0.00477033	0.017251
Phoma	0	0	0	0.0760683	0.0884003	0.02754	0.263099	0.131679	0.0195093	0.0197726
Cystolepiota	0	0	0	0.0724907	0.0384943	0.0441383	0.05718	0.018492	0.0123403	0.00365884
Tomentella	0	0.0708603	0.0225303	0.0536247	0.077175	0.0781813	0.080286	0.199818	0.131825	0.0272818
Podospora	0.000846	0	0	0.0472993	0.952594	0.130452	0.539798	0.320925	0.00953533	0.036849
Cochliobolus	0	0	0	0.029436	0.0137877	0.100323	0.0938527	0.0955757	0.023829	0.00818589
Gymnoascus	0	0	0	0.0105263	0.00432733	0.0127187	0.008365	0.028627	0	0.0220818
Pestalotiopsis	0	0	0	0.00648833	0.003745	0	0.008544	0.009081	0.011979	0.0061802
Sebacina	0.024072	0	0	0.029661	0.0540303	0.012784	0.0995323	0.0148063	0.0586903	0.0253817
Ilyonectria	0	0	0	0	0	0.0228887	0.01673	0.013117	0	0.0433743
Note: F: field soil that cotton continuously cropped,
s: seedling stage, b: budding stage, f: flowering stage
T: upland cotton (Gossypium hirsutum L. cv. TM-1),
X: island cotton (Gossypium barbadense L.cv. Hai7124),
C: control pots that lacked cotton plants.
