# Supplementary material for: Characterization and variation of the rhizosphere fungal community structure of cultivated tetraploid cotton
Source: PLoS One. 2019 Oct 18;14(10):e0207903. doi: 10.1371/journal.pone.0207903 (PMC6799950; doi:10.1371/journal.pone.0207903)
Supplement: S10 Table — (XLS) [file pone.0207903.s018.xls]

## Sheet: fungi affected by cotton root
		Supplementary Table S10 EFG and DFG of TM-1 and Hai7124 during different developmental stages in FS and NS (relative abundance difference value between rhizosphere and bulk soil >1 or <-1, P < 0.05). “*” denotes fungi have no significant difference between rhizosphere and bulk soil.
		Genus	Relative abundance difference value in seedling stage		Genus	Relative abundance difference value in budding stage		Genus	Relative abundance difference value in flowering stage
			T	X		T	X		T	X
	F	Penicillium	40.4	16.11	Guehomyces	-4.56	-4.56	Penicillium	2.62	0.48
		Mrakia	-1.04	-1.04				Hypholoma	-64.88	-64.88
		Guehomyces	-4.96	-4.96
		Preussia	1.02	*	Penicillium	*	13.87	Mortierella	*	1.48
	N	Gibberella	-1.05	-1.03	Verticillium	-1.71	-1.59	Retroconis	-1.57	-1.57
		Metarhizium	-1.28	-1.28	Retroconis	-1.97	-1.97	Engyodontium	-2.49	-2.45
		Verticillium	-1.38	-1.57	Gliomastix	-2.95	-2.95	Gliomastix	-2.91	-2.91
		Retroconis	-1.59	-1.59	Engyodontium	-4.62	-4.52	Mortierella	-13.53	-14.05
		Gliomastix	-2.68	-2.68	Mortierella	-6.78	-5.53
		Penicillium	*	-7.39	Penicillium	*	-6.88	Gibberella	*	1.45
		Mortierella	*	-8.55				Rhodosporidium	*	1.14
	Note: N: nutrient-rich soil, F: field soil that cotton continuously cropped,
	T: upland cotton (Gossypium hirsutum L. cv.
	X: island cotton (Gossypium barbadense L.cv. Hai7124),
